# Supplementary material for: Single nucleotide polymorphisms and microsatellites in the canine glutathione S-transferase pi 1 (GSTP1) gene promoter
Source: Canine Genet Epidemiol. 2017 Oct 11;4:9. doi: 10.1186/s40575-017-0050-8 (PMC5635497; doi:10.1186/s40575-017-0050-8)
Supplement: Supplementary file 1 — Details of individual dogs, wolves, coyotes, and foxes used in the study. (XLSX 20 kb) [file 40575_2017_50_MOESM1_ESM.xlsx]

## Sheet: Sheet1
Additional File 1. Details of individual dogs, wolves, coyotes and foxes used in the study.
Count	Species	Breed	Sex
1	Canis lupus familiaris	Golden retriever	F
2	Canis lupus familiaris	Alaskan Malamute	M
3	Canis lupus familiaris	Cavachon	F
4	Canis lupus familiaris	Catahoula	F
5	Canis lupus familiaris	German shepherd	F
6	Canis lupus familiaris	American Cocker spaniel	F
7	Canis lupus familiaris	Labrador retriever	M
8	Canis lupus familiaris	Yorkshire Terrier	F
9	Canis lupus familiaris	Rhodesian ridgeback	M
10	Canis lupus familiaris	German shepherd	M
11	Canis lupus familiaris	Labrador retriever	M
12	Canis lupus familiaris	Beauceron	M
13	Canis lupus familiaris	Shih Tzu	F
14	Canis lupus familiaris	Toy Poodle	M
15	Canis lupus familiaris	Dalmatian	M
16	Canis lupus familiaris	Bulldog	F
17	Canis lupus familiaris	Doberman Pinscher	M
18	Canis lupus familiaris	German Short haired Pointer	M
19	Canis lupus familiaris	Doberman Pinscher	M
20	Canis lupus familiaris	Rough Collie	F
21	Canis lupus familiaris	Basenji	M
22	Canis lupus familiaris	Siberian Husky	F
23	Canis lupus familiaris	German Shepherd	M
24	Canis lupus familiaris	Siberian Husky	M
25	Canis lupus familiaris	Siberian Husky	M
26	Canis lupus familiaris	Bernese Mountain Dog	M
27	Canis lupus familiaris	Pembroke Welsh Corgi	M
28	Canis lupus familiaris	Rottweiler	F
29	Canis lupus familiaris	Basenji	F
30	Canis lupus familiaris	American English Coonhound	M
31	Canis lupus familiaris	American Staffordshire Terrier	M
32	Canis lupus familiaris	Viszla	F
33	Canis lupus familiaris	Pointer	F
34	Canis lupus familiaris	Basenji	F
35	Canis lupus familiaris	Pitbull Terrier	F
36	Canis lupus familiaris	Italian Greyhound	M
37	Canis lupus familiaris	Papillon	F
38	Canis lupus familiaris	Jack Russell Terrier (Albino)	F
39	Canis lupus familiaris	English Setter	M
40	Canis lupus familiaris	Weimaraner	F
41	Canis lupus familiaris	Polish Lowland sheepdog	F
42	Canis lupus familiaris	Newfoundland	F
43	Canis lupus familiaris	Greyhound	F
44	Canis lupus familiaris	St. Bernard	F
45	Canis lupus familiaris	Norwegian Elkhound	F
46	Canis lupus familiaris	Pekingese	M
47	Canis lupus familiaris	Pekingese	M
48	Canis lupus familiaris	Cavalier King Charles Spaniel	F
49	Canis lupus familiaris	Boxer	M
50	Canis lupus familiaris	Border Collie	F
51	Canis lupus familiaris	Belgian Tervuren	M
52	Canis lupus familiaris	Pomeranian	M
53	Canis lupus familiaris	Flat-Coated Retriever	M
54	Canis lupus familiaris	Ibizan Hound	F
55	Canis lupus familiaris	Shetland Sheepdog	M
56	Canis lupus familiaris	English Mastiff	M
57	Canis lupus familiaris	Standard Poodle	F
58	Canis lupus familiaris	Dachshund	M
59	Canis lupus familiaris	Leonberger	M
60	Canis lupus familiaris	Chinese Crested (hairy)	M
61	Canis lupus familiaris	Belgian Tervuren	M
62	Canis lupus familiaris	Shetland Sheepdog	F
63	Canis lupus familiaris	Gordon Setter	M
64	Canis lupus familiaris	Cardigan Welsh Corgi	M
65	Canis lupus familiaris	Portuguese Water Dog	M
66	Canis lupus familiaris	Samoyed	M
67	Canis lupus familiaris	Samoyed	F
68	Canis lupus familiaris	Samoyed	F
69	Canis lupus familiaris	English Springer Spaniel	F
70	Canis lupus familiaris	Welsh Springer Spaniel	F
71	Canis lupus familiaris	Miniature Pinscher	M
72	Canis lupus familiaris	Scottish Terrier	F
73	Canis lupus familiaris	Wire Fox Terrier	M
74	Canis lupus familiaris	German Wire Haired Pointer	M
75	Canis lupus familiaris	Chihuahua	F
76	Canis lupus familiaris	Belgian Sheepdog	F
77	Canis lupus familiaris	Australian Shepherd Dog	F
78	Canis lupus familiaris	Great Dane	M
79	Canis lupus familiaris	Beagle	M
80	Canis lupus familiaris	Standard Poodle	F
81	Canis lupus familiaris	Miniature Poodle	M
82	Canis lupus familiaris	Border Terrier	F
83	Canis lupus familiaris	Entlebucher	F
84	Canis lupus familiaris	Irish Wolfhound	F
85	Canis lupus familiaris	Rhodesian ridgeback	M
86	Canis lupus familiaris	Belgian Malinois	M
87	Canis lupus familiaris	Alaskan Malamute	F
88	Canis lupus familiaris	Akita	M
89	Canis lupus familiaris	Pomeranian	F
90	Canis lupus familiaris	Brittany	M
91	Canis lupus familiaris	English Cocker Spaniel	M
92	Canis lupus familiaris	Soft-coated Wheaton Terrier	F
93	Canis lupus familiaris	Pharoah Hound	M
94	Canis lupus familiaris	Brittany	F
95	Canis lupus familiaris	Greyhound	M
96	Canis lupus familiaris	Akita	M
97	Canis lupus familiaris	Silky Terrier	M
98	Canis lupus familiaris	Keeshund	M
99	Canis lupus familiaris	Shih-Tzu	F
100	Canis lupus familiaris	Chow chow	M
101	Canis lupus familiaris	Chow chow	F
102	Canis lupus familiaris	Shih-Tzu	F
103	Canis lupus familiaris	Bull Terrier	F
104	Canis lupus familiaris	Cane Corso	M
105	Canis lupus familiaris	Australian Cattle Dog	M
106	Canis lupus familiaris	Akita	M
107	Canis lupus familiaris	Akita	F
108	Canis lupus familiaris	Bulldog	M
109	Canis lupus familiaris	Rottweiler	F
110	Canis lupus familiaris	Miniature Schnauzer	M
111	Canis lupus familiaris	Mastiff	M
112	Canis lupus familiaris	Cavalier King Charles Spaniel	M
113	Canis lupus familiaris	Pug	M
114	Canis lupus familiaris	Great Pyrenees	M
115	Canis lupus familiaris	Rhodesian ridgeback	M
116	Canis lupus familiaris	St. Bernard	M
117	Canis lupus familiaris	Shih-tzu	F
118	Canis lupus familiaris	Pomeranian	M
119	Canis lupus familiaris	Shiba Inu	M
120	Canis lupus familiaris	Chinese Shar-pei	F
121	Canis lupus familiaris	Chow chow	F
122	Canis lupus familiaris	Saluki	F
123	Canis lupus familiaris	Tibetan Terrier	M
124	Canis lupus familiaris	Afghan Hound	F
125	Canis lupus familiaris	Cardigan Welsh Corgi	M
126	Canis lupus familiaris	Border Collie	M
127	Canis lupus familiaris	Siberian Husky	F
128	Canis lupus familiaris	Golden Retriever	M
129	Canis lupus familiaris	Dalmatian	F
130	Canis lupus familiaris	Wire Hair Fox Terrier	M
131	Canis lupus familiaris	Golden Retriever	M
132	Canis lupus familiaris	Boxer	M
133	Canis lupus familiaris	Boxer	M
134	Canis lupus familiaris	Boxer	M
135	Canis lupus familiaris	Boxer	M
136	Canis lupus familiaris	German shepherd	M
137	Canis lupus familiaris	German Shepherd	F
138	Canis lupus familiaris	German Shepherd	M
139	Canis lupus familiaris	German shepherd (hairy)	F
140	Canis lupus familiaris	German Shepherd Dog	F
141	Canis lupus familiaris	German shepherd dog	F
142	Canis lupus familiaris	Golden Retriever	M
143	Canis lupus familiaris	Golden Retriever	F
144	Canis lupus familiaris	Golden Retriever	F
145	Canis lupus familiaris	Doberman Pinscher	F
146	Canis lupus familiaris	Doberman Pinscher	M
147	Canis lupus familiaris	Pembroke Welsh Corgi	F
148	Canis lupus familiaris	Pembroke Welsh Corgi	F
149	Canis lupus familiaris	Brittany	F
150	Canis lupus familiaris	Labrador retriever	M
151	Canis lupus familiaris	Labrador retriever	F
152	Canis lupus familiaris	Pitbull Terrier	M
153	Canis lupus familiaris	Labrador retriever	M
154	Canis lupus familiaris	Flat-Coated Retriever	M
155	Canis lupus familiaris	Border Collie	F
156	Canis lupus familiaris	Siberian Husky	F
157	Canis lupus familiaris	Italian Greyhound	F
158	Canis lupus familiaris	Portuguese Water Dog	F
159	Canis lupus familiaris	Portuguese Water Dog	F
160	Canis lupus familiaris	Shetland Sheepdog	F
161	Canis lupus familiaris	German Pinscher	F
162	Canis lupus familiaris	Cardigan Welsh Corgi	F
163	Canis lupus familiaris	Rottweiler	F
164	Canis lupus familiaris	Border Collie	F
165	Canis lupus familiaris	Dalmatian	F
166	Canis lupus familiaris	Dachshund	M
167	Canis lupus familiaris	English Springer Spaniel	M
168	Canis lupus familiaris	Shetland Sheepdog	M
169	Canis lupus familiaris	English Springer Spaniel	M
170	Canis lupus familiaris	Labrador retriever	F
171	Canis lupus familiaris	Irish Wolfhound	F
172	Canis lupus familiaris	Golden Retriever	F
173	Canis lupus familiaris	Doberman Pinscher	M
174	Canis lupus familiaris	Golden Retriever	F
175	Canis lupus familiaris	Cavachon	M
176	Canis lupus familiaris	Goldendoodle	M
177	Canis lupus familiaris	Goldendoodle	M
178	Canis lupus familiaris	Jack Russell Terrier	M
179	Canis lupus familiaris	Rottweiler	F
180	Canis lupus familiaris	German Short haired Pointer	F
181	Canis lupus familiaris	Beauceron	F
182	Canis lupus familiaris	Australian Cattle Dog	M
183	Canis lupus familiaris	Morkie	F
184	Canis lupus familiaris	Chinese Shar-pei	M
185	Canis lupus familiaris	Standard Schnauzer	M
186	Canis lupus familiaris	Afghan Hound	M
187	Canis lupus familiaris	Afghan Hound	M
188	Canis lupus familiaris	Afghan Hound	M
189	Canis lupus familiaris	Afghan Hound	F
190	Canis lupus familiaris	Saluki	M
191	Canis lupus familiaris	Golden Retriever	F
192	Canis lupus familiaris	Standard Poodle	F
193	Canis lupus familiaris	Standard Poodle	F
194	Canis lupus familiaris	Standard Poodle	M
195	Canis lupus familiaris	Standard Poodle	M
196	Canis lupus familiaris	Standard Poodle	M
197	Canis lupus familiaris	Standard Poodle	M
198	Canis lupus familiaris	Standard Poodle	F
199	Canis lupus familiaris	Standard Poodle	F
200	Canis lupus familiaris	Miniature Poodle	M
201	Canis lupus familiaris	Canaan Dog	M
202	Canis lupus familiaris	Canaan Dog	M
203	Canis lupus familiaris	Ibizan Hound	F
204	Canis lupus familiaris	Ibizan Hound	M
205	Canis lupus familiaris	Maltese	M
206	Canis lupus familiaris	Basset Hound	M
207	Canis lupus familiaris	Doberman Pinscher	F
208	Canis lupus familiaris	Basenji	F
209	Canis lupus familiaris	Beagle	F
210	Canis lupus familiaris	Miniature Australian Shepherd	M
211	Canis lupus familiaris	German Shepherd Dog	F
212	Canis lupus familiaris	German Shepherd Dog	M
213	Canis lupus familiaris	New Guinea Singing Dog	F
214	Canis lupus familiaris	New Guinea Singing Dog	M
215	Canis lupus familiaris	Australian Cattle Dog	M
216	Canis lupus familiaris	New Guinea Singing Dog	M
217	Canis lupus familiaris	Borzoi	M
218	Canis lupus familiaris	Borzoi	M
219	Canis lupus familiaris	Borzoi	M
220	Canis lupus familiaris	Basenji	F
221	Canis lupus familiaris	Maltese	F
222	Canis lupus familiaris	Miniature Dachshund	M
223	Canis lupus familiaris	Beagle	F
224	Canis lupus familiaris	Beagle	M
225	Canis lupus familiaris	Golden Retriever	M
226	Canis lupus familiaris	Standard Poodle	M
227	Canis lupus familiaris	Great Pyrenees	F
228	Canis lupus familiaris	Maltese	F
229	Canis lupus familiaris	Minature Poodle	F
230	Canis lupus familiaris	Bichon Frise	F
231	Canis lupus familiaris	Bulldog	M
232	Canis lupus familiaris	Siberian Husky	FI
233	Canis lupus familiaris	Boston Terrier	F
234	Canis lupus familiaris	Welsh Terrier	M
235	Canis lupus familiaris	Boston Terrier	FN
236	Canis lupus familiaris	Beagle	M
237	Canis lupus familiaris	Beagle	M
238	Canis lupus familiaris	Greyhound	M
239	Canis lupus familiaris	Greyhound	M
240	Canis lupus familiaris	Greyhound	M
241	Canis lupus familiaris	Greyhound	M
242	Canis lupus familiaris	Greyhound	M
243	Canis lupus familiaris	Beagle	M
244	Canis lupus familiaris	Chihuahua	M
245	Canis lupus familiaris	Chihuahua	M
246	Canis lupus familiaris	Chihuahua	M
247	Canis lupus familiaris	Chihuahua	F
248	Canis lupus familiaris	Labrador Retriever	M
249	Canis lupus familiaris	Beagle	M
250	Canis lupus familiaris	Beagle	M
251	Canis lupus familiaris	Beagle	M
252	Canis lupus familiaris	Beagle	F
253	Canis lupus familiaris	Beagle	F
254	Canis lupus familiaris	Beagle	F
255	Canis lupus familiaris	Boxer	M
256	Canis lupus familiaris	Boxer	M
257	Canis lupus familiaris	Boxer	M
258	Canis lupus familiaris	Boxer	M
259	Canis lupus familiaris	Boxer	M
260	Canis lupus familiaris	Boxer	M
261	Canis lupus familiaris	Boxer	M
262	Canis lupus familiaris	Boxer	F
263	Canis lupus familiaris	Boxer	F
264	Canis lupus familiaris	Boxer	F
265	Canis lupus familiaris	Boxer	F
266	Canis lupus familiaris	Boxer	F
267	Canis lupus familiaris	Boxer	F
268	Canis lupus familiaris	Boxer	F
269	Canis lupus familiaris	Boxer	M
270	Canis lupus familiaris	Labrador retriever	F
271	Canis lupus familiaris	Pembroke Welsh Corgi	M
272	Canis lupus familiaris	Pembroke Welsh Corgi	F
273	Canis lupus familiaris	Siberian Husky	M
274	Canis lupus familiaris	Great Dane	F
275	Canis lupus familiaris	Whippet	M
276	Canis lupus familiaris	Boxer	F
277	Canis lupus familiaris	Boxer	F
278	Canis lupus familiaris	Havanese	F
W1	Canis lupus	Gray Wolf	UNK
W2	Canis lupus	Gray Wolf	M
W3	Canis lupus	Gray Wolf	F
W4	Canis lupus	Gray Wolf	M
W5	Canis lupus	Gray Wolf	M
W6	Canis lupus	Gray Wolf	M
W7	Canis lupus	Gray Wolf	F
W8	Canis lupus	Gray Wolf	M
W9	Canis lupus	Gray Wolf	F
W10	Canis lupus	Gray Wolf	F
W11	Canis lupus	Gray Wolf	M
W12	Canis lupus	Gray Wolf	F
W13	Canis lupus	Gray Wolf	F
W14	Canis lupus	Gray Wolf	M
C1	Canis latrans	Coyote	UNK
C2	Canis latrans	Coyote	M
C3	Canis latrans	Coyote	M
C4	Canis latrans	Coyote	M
C5	Canis latrans	Coyote	F
C6	Canis latrans	Coyote	M
C7	Canis latrans	Coyote	M
R1	Vulpes vulpes	Red fox	F
R2	Vulpes vulpes	Red fox	F
R3	Vulpes vulpes	Red fox	F
R4	Vulpes vulpes	Red fox	F
R5	Vulpes vulpes	Russian Domesticated Fox	F
R6	Vulpes vulpes	Russian Domesticated Fox	M
R7	Vulpes vulpes	Russian Domesticated Fox	F
G1	Urocyon cinereoargenteus	Gray fox	M
