# Supplementary material for: Single nucleotide polymorphisms and microsatellites in the canine glutathione S-transferase pi 1 (GSTP1) gene promoter
Source: Canine Genet Epidemiol. 2017 Oct 11;4:9. doi: 10.1186/s40575-017-0050-8 (PMC5635497; doi:10.1186/s40575-017-0050-8)
Supplement: Supplementary file 5 — Canid GSTP1 promoter haplotype and frequencies. (XLSX 16 kb) [file 40575_2017_50_MOESM5_ESM.xlsx]

## Sheet: Sheet1
Additional file 5. Canid GSTP1 promoter haplotype and frequencies										Haplotype designation in bold: Experimentally observed allele
										Haplotype designation in italics: Inferred allele
Haplotype	Haplotype			GSTP1 promoter position											Microsatellite region
Designation	Frequency			-539	-522	-408	-350	-305	-228	-185	-179	-127	-82	-68	-66_-16	-46	-43	-37	-27	-21
	Dog	Wolf	Coyote					repeat no.							repeat no.
*1A	0.013	0	0	C	G	C	C	4	C	+	G	G	C	C	11	T	C	C	G	A
	0.257	0.179	0.071												17
	0.004	0	0												18
*1B	0.086	0	0	C	G	C	C	4	C	+	G	G	C	C	17	T	C	C	A	A
*1C	0.007	0	0.286	C	G	C	C	4	C	+	G	G	C	C	10	T	T	C	G	A
*1D	0.002	0.036	0	C	G	C	C	4	C	+	G	G	C	C	18	T	C	C	G	G
*1E	0.002	0	0	C	G	C	C	4	C	+	G	G	C	C	11	T	C	T	G	A
*1F	0.005	0	0	C	G	C	C	4	C	+	G	G	C	C	16	C	C	C	G	G
*1H	0	0.036	0	C	G	C	C	4	C	+	G	G	C	C	12	C	C	C	G	A
	0	0.143	0												13
	0	0.036	0												17
	0	0.286	0												18
*1I	0	0.036	0	C	G	C	C	4	C	+	G	G	C	C	17	C	C	C	A	A
*2A	0.004	0	0	C	G	C	C	4	A	+	G	G	C	C	14	C	C	C	G	G
	0.002	0	0												15
	0.077	0.036	0												16
*2B	0.013	0	0.01	C	G	C	C	4	A	+	G	G	C	C	17	T	C	C	A	A
*2C	0.009	0	0	C	G	C	C	4	A	+	G	G	C	C	17	T	C	C	G	A
*2D	0.004	0	0	C	G	C	C	4	A	+	G	G	C	C	17	C	T	C	G	G
*3A	0.081	0	0	C	G	C	C	4	C	-T	G	G	C	C	11	T	C	C	G	A
*4A	0.007	0	0	C	G	C	C	4	C	+	G	C	C	C	17	T	C	C	G	A
*5A	0.011	0	0.01	C	G	C	C	3	C	+	G	G	C	C	17	T	C	C	A	A
*5B	0.002	0	0	C	G	C	C	3	C	+	G	G	C	C	17	T	C	C	G	A
*6A	0.007	0	0	C	G	C	A	4	A	+	G	G	C	C	14	C	C	C	G	G
	0.004	0	0												15
	0.218	0.71	0												16
	0.027	0	0.02												17
	0.002	0	0												18
*6B	0.002	0	0	C	G	C	A	4	A	+	G	G	C	C	18	C	C	C	G	A
*7A	0.005	0	0	C	G	C	A	4	C	+	G	G	C	T	16	C	T	C	A	A
*8A	0.013	0	0.01	C	G	G	C	4	A	+	G	G	C	C	19	C	C	C	A	A
*8B	0.002	0	0	C	G	C	C	4	A	+	G	G	C	C	19	C	C	C	A	A
*9A	0.072	0	0.07	C	G	C	A	4	A	+	G	G	C	T	16	C	T	C	A	A
	0.002	0	0												22
*9B	0.002	0	0	C	G	C	A	4	A	+	G	G	C	T	22	C	T	C	A	A
*10A	0.04	0.036	0	C	G	C	A	3	C	+	G	G	C	T	16	C	T	C	A	A
*11A	0.009	0	0.143	C	G	C	C	4	A	+	G	G	C	T	16	C	T	C	A	A
*12A	0.002	0	0	C	G	C	A	4	C	+	G	G	C	C	14	C	C	C	G	G
*13A	0.002	0	0	C	A	C	C	4	C	+	G	G	C	C	17	T	C	C	G	A
*14A	0.002	0	0	C	G	C	C	5	C	-T	G	G	C	C	11	T	C	C	G	A
*15A	0.004	0	0	C	G	C	C	4	C	+	G	G	C	T	17	T	C	C	G	A
*16A	0.004	0	0	C	A	C	A	4	A	+	G	G	C	C	16	C	C	C	G	G
*17A	0	0.071	0.071	C	G	C	C	2	C	+	C	G	T	C	20	C	C	C	A	A
*18A	0	0.036	0	T	G	C	C	2	C	+	C	G	T	C	20	C	C	C	A	A
*19A	0	0	0.071	T	G	C	C	2	C	+	G	G	T	C	20	C	C	C	A	A
*20A	0	0	0.071	C	G	C	C	2	C	+	G	G	C	C	17	C	C	C	G	A
*21A	0	0	0.214	T	G	G	A	4	C	+	G	G	C	T	12	C	C	T	A	A
*22A	0	0	0.071	C	G	G	A	4	C	+	G	G	C	C	12	C	C	T	A	A
