# Supplementary material for: Single nucleotide polymorphisms and microsatellites in the canine glutathione S-transferase pi 1 (GSTP1) gene promoter
Source: Canine Genet Epidemiol. 2017 Oct 11;4:9. doi: 10.1186/s40575-017-0050-8 (PMC5635497; doi:10.1186/s40575-017-0050-8)
Supplement: Supplementary file 6 — LASAGNA Search results. (XLSX 43 kb) [file 40575_2017_50_MOESM6_ESM.xlsx]

## Sheet: WT PROMOTER and SNPs
cfGSTPpromoter	(Capitalized sequences indicate residues on exon 1 of GSTP1)								cfGSTPpromoter_SNPs
Name	Sequence	Position(0-based)	Strand	Score	p-value	E-value		SNP	Name	Sequence	Position(0-based)	Strand	Score	p-value	E-value
MEIS1A:HOXA9(M00420)	tgaaaggtctactg	15	-	7.89	0.0006	0.43			AP-2rep(M00468)	cagtaga	15	+	6.74	0.00065	0.47
AP-2rep(M00468)	cagtaga	15	+	6.74	0.00065	0.47			MEIS1A:HOXA9(M00420)	tgaaaggtctactg	15	-	7.89	0.0006	0.43
C/EBPbeta(M00109)	ctgtggtgaaaccc	95	-	8.32	0.000875	0.63	altered	-539	CHOP:C/EBPalpha(M00249)	tggtgaaaTcctg	93	-	9.88	0.00045	0.32	novel
AREB6(M00415)	gggtttcac	95	+	7.93	0.00065	0.47	deleted	-539	C/EBPbeta(M00109)	ctgtggtgaaaTcc	95	-	10.13	0.000125	0.09	altered
Pax-2(M00486)	gtgaaaccc	95	-	7.57	0.00025	0.181	deleted	-539	STAT4(M00498)	gAtttc	96	+	7.97	0.00085	0.62	novel
C/EBP(M00159)	gctgtggtgaaac	97	-	8.1	0.0006	0.43	deleted	-539	AP-4(M00176)	cacagcttgc	104	+	8.14	0.000825	0.6
AP-4(M00176)	cacagcttgc	104	+	8.14	0.000825	0.6			NF-1(M00193)	tattggagacaagcaagc	108	-	8.07	0.001	0.72
NF-1(M00193)	tattggagacaagcaagc	108	-	8.07	0.001	0.72			p53(M00272)	agacaagc	112	-	11.12	0.000375	0.272
p53(M00272)	agacaagc	112	-	11.12	0.000375	0.272			CDP(M00095)	ccaataatgctg	120	+	6.99	0.00075	0.54
CDP(M00095)	ccaataatgctg	120	+	6.99	0.00075	0.54			C/EBP(M00159)	gctttgctattcc	131	+	8.04	0.0006	0.43
C/EBP(M00159)	gctttgctattcc	131	+	8.04	0.0006	0.43			Ik-1(M00086)	attcaggaatagc	136	-	9.41	0.0002	0.144
Ik-1(M00086)	attcaggaatagc	136	-	9.41	0.0002	0.144			Retroviral Poly A(M00212)	gaataaacccattttgct	145	+	9.87	0.000125	0.089
Retroviral Poly A(M00212)	gaataaacccattttgct	145	+	9.87	0.000125	0.09			E2F(M00024)	ttaccagcaaaatgg	153	-	7.21	0.0008	0.58
E2F(M00024)	ttaccagcaaaatgg	153	-	7.21	0.0008	0.58			HNF-1(M00206)	aggcaattattttacca	162	-	10.38	0.00025	0.179
HNF-1(M00206)	aggcaattattttacca	162	-	10.38	0.00025	0.179			Pax-4(M00377)	aataattgcc	168	+	13.71	0.000175	0.127
Pax-4(M00377)	aataattgcc	168	+	13.71	0.000175	0.127			Pax-4(M00377)	ataattgcc	169	+	14.51	0	0
Pax-4(M00377)	ataattgcc	169	+	14.51	0	0			S8(M00099)	aacaggcaatta	170	-	15.9	0.000525	0.38
S8(M00099)	aacaggcaatta	170	-	15.9	0.000525	0.38			myogenin / NF-1(M00056)	tgcctgttctgttgtgaaggtggacaaag	174	+	9.18	2.5e-05	0.0176
myogenin / NF-1(M00056)	tgcctgttctgttgtgaaggtggacaaa	174	+	9.18	2.5e-05	0.0177			myogenin / NF-1(M00056)	gcctgttctgttgtgaaggtggacaaag	175	+	6.15	0.000825	0.58
myogenin / NF-1(M00056)	gcctgttctgttgtgaaggtggacaaag	175	+	6.15	0.000825	0.58			GR(M00192)	cacaaaccctttgtccacc	192	-	8.13	0.00095	0.68
GR(M00192)	cacaaaccctttgtccacc	192	-	8.13	0.00095	0.68			SRY(M00160)	gtggacaaaggg	193	+	7.88	0.00075	0.54
SRY(M00160)	gtggacaaaggg	193	+	7.88	0.00075	0.54		-408	Brachyury(M00150)	tttgtgGctctgaggtctgacaac	205	+	0.13	0.000175	0.124	novel
ARP-1(M00155)	tgtgcctctgaggtct	207	+	6.99	0.00045	0.32	deleted	-408	Brachyury(M00150)	ttgtgGctctgaggtctgacaac	206	+	-4.11	0.00095	0.67	novel
BSAP(M00143)	ctgacaaccaagcagggctagaggctgc	221	+	7.28	0.001	0.71			BSAP(M00143)	ctgacaaccaagcagggctagaggctgc	221	+	7.28	0.001	0.71
AP-2alpha(M00469)	gcctctagc	237	-	7.5	0.00075	0.54			AP-2alpha(M00469)	gcctctagc	237	-	7.5	0.00075	0.54
CHOP:C/EBPalpha(M00249)	ggctgcaatcggc	243	+	12.23	5e-05	0.036			CHOP:C/EBPalpha(M00249)	ggctgcaatcggc	243	+	12.23	5e-05	0.036
GATA-1(M00127)	gattgcagc	244	-	18.8	0.000275	0.198			GATA-1(M00127)	gattgcagc	244	-	18.8	0.000275	0.198
GATA-3(M00077)	ccgattgca	246	-	8.67	0.00015	0.109			GATA-3(M00077)	ccgattgca	246	-	8.67	0.00015	0.109
NF-kappaB (p50)(M00051)	ggggtttgcc	253	-	6.29	0.000675	0.49			NF-kappaB (p50)(M00051)	ggggtttgcc	253	-	6.29	0.000675	0.49
AP-2gamma(M00470)	gccttgggg	259	-	8.09	0.000425	0.309			AP-2alpha(M00469)	gccttgggg	259	-	7.95	0.000375	0.272
AP-2alpha(M00469)	gccttgggg	259	-	7.95	0.000375	0.272			AP-2gamma(M00470)	gccttgggg	259	-	8.09	0.000425	0.308
Barbie Box(M00238)	cccgaaagcttcggc	269	+	8.08	0.000625	0.45	altered	-350	NRF-2(M00108)	Accgaaagct	269	+	7.77	0.00065	0.47	novel
Tal-1alpha:E47(M00066)	ttcggcagctggtgcc	278	+	11.47	2.5e-05	0.018		-350	Barbie Box(M00238)	Accgaaagcttcggc	269	+	8.8	0.000425	0.306	altered
AP-4(M00005)	ttcggcagctggtgccct	278	+	8.44	0.000925	0.66			Tal-1alpha:E47(M00066)	ttcggcagctggtgcc	278	+	11.47	2.5e-05	0.018
Tal-1beta:ITF-2(M00070)	ttcggcagctggtgcc	278	+	5.66	0.000375	0.27			Tal-1beta:ITF-2(M00070)	ttcggcagctggtgcc	278	+	5.66	0.000375	0.269
E47(M00071)	tcggcagctggtgcc	279	+	11.12	0.00065	0.47			AP-4(M00005)	ttcggcagctggtgccct	278	+	8.44	0.000925	0.66
HEN1(M00058)	gagggcaccagctgccg	280	-	13.28	0.000225	0.16			E47(M00071)	tcggcagctggtgcc	279	+	11.12	0.00065	0.47
Lmo2 complex(M00277)	accagctgccg	280	-	11.44	0.000775	0.56			Lmo2 complex(M00277)	accagctgccg	280	-	11.44	0.000775	0.56
MyoD(M00001)	cggcagctggtg	280	+	10.56	0.0001	0.072			MyoD(M00001)	cggcagctggtg	280	+	10.56	0.0001	0.072
HEN1(M00058)	gagggcaccagctgcc	281	-	13.56	0.000175	0.125			HEN1(M00058)	gagggcaccagctgccg	280	-	13.28	0.000225	0.16
Lmo2 complex(M00277)	ggcagctggtg	281	+	11.56	0.00065	0.47			AP-4(M00176)	ggcagctggt	281	+	10.57	5e-05	0.036
AP-4(M00175)	ggcagctggt	281	+	11.11	2.5e-05	0.0181			AP-4(M00175)	ggcagctggt	281	+	11.11	2.5e-05	0.0181
AP-4(M00176)	ggcagctggt	281	+	10.57	5e-05	0.036			MyoD(M00184)	accagctgcc	281	-	10.42	0.000275	0.199
MyoD(M00184)	accagctgcc	281	-	10.42	0.000275	0.199			Lmo2 complex(M00277)	ggcagctggtg	281	+	11.56	0.00065	0.47
HEN1(M00058)	gagggcaccagctgc	282	-	16.6	2.5e-05	0.0178			HEN1(M00058)	gagggcaccagctgcc	281	-	13.56	0.000175	0.125
AP-4(M00176)	gcagctggt	282	+	8.52	0.000575	0.42			AP-4(M00176)	gcagctggt	282	+	8.52	0.000575	0.42
HEN1(M00058)	gagggcaccagctg	283	-	15.3	5e-05	0.036			HEN1(M00058)	gagggcaccagctgc	282	-	16.6	2.5e-05	0.0178
HEN1(M00058)	gagggcaccagct	284	-	13.47	0.000175	0.125			HEN1(M00058)	gagggcaccagctg	283	-	15.3	5e-05	0.036
GCNF(M00526)	ggcgagggcgagggcacc	288	-	4.6	0.000525	0.38			HEN1(M00058)	gagggcaccagct	284	-	13.47	0.000175	0.125
CP2(M00072)	gccctcgccag	309	+	9.46	0.000325	0.235			GCNF(M00526)	ggcgagggcgagggcacc	288	-	4.6	0.000525	0.38
MZF1(M00084)	gcgctgggggctc	321	-	7.67	0.000475	0.34			CP2(M00072)	gccctcgccag	309	+	9.46	0.000325	0.235
PPARalpha:RXR-alpha(M00242)	cagcgccaggccgaggatc	328	+	6.14	0.000675	0.48			MZF1(M00084)	gcgctgggggctc	321	-	7.67	0.000475	0.34
AP-2(M00189)	gtcccgcagggg	420	+	7.86	0.00065	0.47			PPARalpha:RXR-alpha(M00242)	cagcgccaggccgaggatcc	328	+	6.14	0.000675	0.48
BSAP(M00144)	agccggacttccggagcgcggtgactca	439	+	10.08	0.000175	0.124	altered	-228	GATA-2(M00076)	cccgaTgccc	387	-	8.45	0.0004	0.29	novel
BSAP(M00144)	gccggacttccggagcgcggtgactca	440	+	7.08	0.000575	0.41		-228	GATA-6(M00462)	cccgaTgccc	387	-	7.98	0.00065	0.47	novel
STAT3(M00225)	ccggaagtccgg	441	-	11.84	0.000325	0.232		-228	GATA-1(M00075)	cccgaTgc	389	-	12.74	0.00015	0.109	novel
Elk-1(M00007)	cgctccggaagtccgg	441	-	9.3	0.000175	0.126			AP-2(M00189)	gtcccgcagggg	420	+	7.86	0.00065	0.47
Elk-1(M00007)	cgctccggaagtccg	442	-	9.3	0.000175	0.126		-179	BSAP(M00144)	aCccggacttccggagcgcggtgactca	439	+	7.17	0.000575	0.41	altered
c-Ets-1(p54)(M00074)	ccggaagtcc	443	-	14.19	2.5e-05	0.0181			Elk-1(M00007)	cgctccggaagtccgg	440	-	9.3	0.000175	0.126
Elk-1(M00025)	cgctccggaagtcc	443	-	13.4	2.5e-05	0.018			STAT3(M00225)	ccggaagtccgg	440	-	11.84	0.000325	0.232
c-Ets-1(p54)(M00032)	tccggaagtc	444	-	12.38	5e-05	0.036			Elk-1(M00007)	cgctccggaagtccg	441	-	9.3	0.000175	0.126
NRF-2(M00108)	ccggaagtc	444	-	9.85	0.00015	0.109			c-Ets-1(p54)(M00074)	ccggaagtcc	442	-	14.19	2.5e-05	0.018
STAT6(M00500)	gacttcc	444	+	8.69	7.5e-05	0.055			Elk-1(M00025)	cgctccggaagtcc	442	-	13.4	2.5e-05	0.018
STAT5A(M00499)	gacttccg	444	+	8.19	0.000125	0.091			STAT1(M00496)	gacttccg	443	+	7.15	0.00045	0.33
STAT3(M00497)	gacttccg	444	+	7.72	0.000175	0.127			STAT3(M00497)	gacttccg	443	+	7.72	0.000175	0.127
STAT1(M00496)	gacttccg	444	+	7.15	0.00045	0.33			STAT5A(M00499)	gacttccg	443	+	8.19	0.000125	0.091
c-Ets-1(p54)(M00074)	gctccggaagt	445	-	13.52	0.000275	0.199			STAT6(M00500)	gacttcc	443	+	8.69	7.5e-05	0.054
BSAP(M00143)	tcccgccccagtgctgagtcaccgcgct	453	-	10.41	0.0001	0.071			c-Ets-1(p54)(M00032)	tccggaagtc	443	-	12.38	5e-05	0.036
TCF11:MafG(M00284)	gcgcggtgactcagcactggg	454	+	17.97	2.5e-05	0.0178			NRF-2(M00108)	ccggaagtc	443	-	9.85	0.00015	0.109
v-Maf(M00035)	gcgcggtgactcagcactg	454	+	10.1	0.000175	0.125			c-Ets-1(p54)(M00074)	gctccggaagt	444	-	13.52	0.000275	0.198
TCF11:MafG(M00284)	cgcggtgactcagcactgggg	455	+	12.18	0.000425	0.303			BSAP(M00143)	tcccgccccagtgctgagtcaccgcgct	452	-	10.41	0.0001	0.071
Bach1(M00495)	gtgctgagtcaccgc	456	-	11.55	0	0			v-Maf(M00035)	gcgcggtgactcagcactg	453	+	10.1	0.000175	0.125
MIF-1(M00279)	ccagtgctgagtcaccgc	456	-	7.44	0.000975	0.7			TCF11:MafG(M00284)	gcgcggtgactcagcactggg	453	+	17.97	2.5e-05	0.0178
AP-1(M00517)	cggtgactcagca	457	+	14.07	0	0			TCF11:MafG(M00284)	cgcggtgactcagcactgggg	454	+	12.18	0.000425	0.303
Bach1(M00495)	gtgctgagtcaccg	457	-	6.29	0.00055	0.4			Bach1(M00495)	gtgctgagtcaccgc	455	-	11.55	0	0
Bach2(M00490)	ctgagtcacc	458	-	13.7	0.000975	0.71			MIF-1(M00279)	ccagtgctgagtcaccgc	455	-	7.44	0.000975	0.7
AP-1(M00188)	ggtgactcagc	458	+	13.47	0	0			AP-1(M00517)	cggtgactcagca	456	+	14.07	0	0
AP-1(M00174)	ggtgactcagc	458	+	13.3	0	0			Bach1(M00495)	gtgctgagtcaccg	456	-	6.29	0.00055	0.4
AP-1(M00172)	ggtgactcagc	458	+	12.62	2.5e-05	0.0181			AP-1(M00188)	ggtgactcagc	457	+	13.47	0	0
AP-1(M00173)	ggtgactcagc	458	+	12	2.5e-05	0.0181			AP-1(M00174)	ggtgactcagc	457	+	13.3	0	0
AP-1(M00517)	ggtgactcagca	458	+	8.01	0.0008	0.58			AP-1(M00172)	ggtgactcagc	457	+	12.62	2.5e-05	0.0181
NF-E2(M00037)	tgctgagtcac	459	-	17.22	0	0			AP-1(M00173)	ggtgactcagc	457	+	12	2.5e-05	0.0181
AP-1(M00199)	gtgactca	459	+	14.53	2.5e-05	0.0181			Bach2(M00490)	ctgagtcacc	457	-	13.7	0.000975	0.7
AP-1(M00188)	gtgactcagc	459	+	8.15	0.000875	0.63			AP-1(M00517)	ggtgactcagca	457	+	8.01	0.0008	0.58
Bach2(M00490)	gctgagtca	460	-	14.89	0.000425	0.308			AP-1(M00199)	gtgactca	458	+	14.53	2.5e-05	0.0181
AP-1(M00199)	ctgagtca	460	-	14.51	0.0001	0.073			AP-1(M00188)	gtgactcagc	458	+	8.15	0.000875	0.63
NF-E2(M00037)	tgctgagtca	460	-	13.2	5e-05	0.036			NF-E2(M00037)	tgctgagtcac	458	-	17.22	0	0
Bach2(M00490)	gctgagtc	461	-	14.11	0.0008	0.58			AP-1(M00199)	ctgagtca	459	-	14.51	0.0001	0.073
C/EBP(M00159)	ccagtgctgagtc	461	-	8.36	0.00035	0.253			Bach2(M00490)	gctgagtca	459	-	14.89	0.000425	0.307
NF-E2(M00037)	tgctgagtc	461	-	8.05	0.000975	0.71			NF-E2(M00037)	tgctgagtca	459	-	13.2	5e-05	0.036
AP-4(M00175)	ctcagcactg	463	+	8.48	0.000875	0.63			Bach2(M00490)	gctgagtc	460	-	14.11	0.0008	0.58
Sp1(M00196)	acggggcggaacg	480	+	8.18	0.000325	0.235	altered	-127	NF-E2(M00037)	tgctgagtc	460	-	8.05	0.000975	0.7
BSAP(M00144)	aacgggacggggtgggagggacgaccct	489	+	7.37	0.000575	0.41	altered	-127	C/EBP(M00159)	ccagtgctgagtc	460	-	8.36	0.00035	0.252
Hox-1.3(M00023)	ggcctccagccttattaagggtcgtccctc	504	-	6.96	0.000725	0.51			AP-4(M00175)	ctcagcactg	462	+	8.48	0.000875	0.63
Zic3(M00450)	agggtcgtc	508	-	7.05	0.00055	0.4			Sp1(M00196)	acggggcggaacC	479	+	10.26	2.5e-05	0.018	altered
Zic2(M00449)	agggtcgtc	508	-	6.75	0.000525	0.38		-127	GC box(M00255)	acggggcggaacCg	479	+	9.43	0.000125	0.09	novel
AP-2gamma(M00470)	gccttatta	517	-	7.7	0.00085	0.62		-127	E2(M00107)	ccaccccgtccGgttc	487	-	7.89	0.000725	0.52	novel
YY1(M00069)	CCACCGCCACCCGCGCTGCA	596	+	8.25	0.0007	0.5		-127	E2(M00181)	ccaccccgtccGgttc	487	-	7.6	0.00075	0.54	novel
CCAAT box(M00254)	TGCAACCAgtga	612	+	9.93	0.000225	0.163		-127	BSAP(M00144)	aacCggacggggtgggagggacgaccct	488	+	7.74	0.000525	0.37	altered
NF-Y(M00185)	CAACCAgtgag	614	+	8.45	0.000575	0.42			Hox-1.3(M00023)	ggcctccagccttattaagggtcgtccctc	503	-	6.96	0.000725	0.51
AP-1(M00517)	cagggactcacTG	618	-	7.84	0.00085	0.61			Zic2(M00449)	agggtcgtc	507	-	6.75	0.000525	0.38
AP-2rep(M00468)	CAgtgag	618	+	6.45	0.00095	0.69			Zic3(M00450)	agggtcgtc	507	-	7.05	0.00055	0.4
Bach2(M00490)	Agtgagtc	619	+	14.91	0.000425	0.308			AP-2gamma(M00470)	gccttatta	516	-	7.7	0.00085	0.62
ARP-1(M00155)	tgagtccctgccgcct	621	+	7.43	0.0003	0.216		-82	PPARalpha:RXR-alpha(M00242)	ctGGtCGGGGCCTGAGCTCT	532	+	5.27	0.001	0.71	novel
MZF1(M00083)	cttgggga	644	+	8.28	7.5e-05	0.055		-68	HNF-4alpha1(M00411)	GCAGCAaAGCTCAG	544	-	9.01	0.001	0.72	novel
GC box(M00255)	ttggggaggggctg	645	+	7.85	0.00065	0.47		-68	COUP-TF, HNF-4(M00158)	TGAGCTtTGCTGCC	545	+	7.27	0.0009	0.65	novel
Sp1(M00196)	ttggggaggggct	645	+	7.27	0.000925	0.67		-68	HNF-4alpha1(M00411)	GGCAGCAaAGCTCA	545	-	9.66	0.0008	0.58	novel
MAZR(M00491)	tggggaggggct	646	+	8.38	0.000975	0.7			YY1(M00069)	CCACCGCCACCCGCGCTGCA	595	+	8.25	0.0007	0.5
Olf-1(M00261)	tccgaggcccccgggagcatca	657	-	8.02	0.000675	0.48			CCAAT box(M00254)	TGCAACCAgtga	611	+	9.93	0.000225	0.162
Ik-3(M00088)	gcctcggaatgct	671	+	8.75	0.000375	0.271			NF-Y(M00185)	CAACCAgtgag	613	+	8.45	0.000575	0.42
c-Rel(M00053)	ggagcattcc	676	-	9.87	0.00025	0.181			AP-2rep(M00468)	CAgtgag	617	+	6.45	0.00095	0.69
HSF1(M00146)	ggaatgctcc	676	+	8.59	0.000475	0.34			AP-1(M00517)	cagggactcacTG	617	-	7.84	0.00085	0.61
NF-kappaB(M00054)	ggagcattcc	676	-	7.6	0.001	0.72			Bach2(M00490)	Agtgagtc	618	+	14.91	0.000425	0.307
Pax-4(M00380)	aatgctcccggctggaggcctgaccgc	678	+	16.17	0.00075	0.53			ARP-1(M00155)	tgagtccctgccgcct	620	+	7.43	0.0003	0.215
AML-1a(M00271)	agcggt	700	-	7.31	0	0			MZF1(M00083)	cttgggga	643	+	8.28	7.5e-05	0.054
PPARalpha:RXR-alpha(M00242)	tggctccgggtcagagttc	705	+	6.62	0.0004	0.286			Sp1(M00196)	ttggggaggggct	644	+	7.27	0.000925	0.67
RORalpha1(M00156)	ggctccgggtca	706	+	12.3	0.000475	0.34			GC box(M00255)	ttggggaggggctg	644	+	7.85	0.00065	0.47
STAT5A (homotetramer)(M00460)	ttccaggaactctgacccggagcc	706	-	9.7	0.00015	0.107			MAZR(M00491)	tggggaggggct	645	+	8.38	0.000975	0.7
PPARalpha:RXR-alpha(M00242)	ggctccgggtcagagttcc	706	+	6.62	0.0004	0.286			Olf-1(M00261)	tccgaggcccccgggagcatca	656	-	8.02	0.000675	0.48
PPARalpha:RXR-alpha(M00242)	gctccgggtcagagttcc	707	+	6.62	0.0004	0.286			Ik-3(M00088)	gcctcggaatgct	670	+	8.75	0.000375	0.27
PPARG(M00512)	ctccgggtcagagttcc	708	+	10.38	0.00025	0.178			c-Rel(M00053)	ggagcattcc	675	-	9.87	0.00025	0.181
PPAR(M00528)	ctccgggtcagagttc	708	+	8.94	0.000425	0.305			HSF1(M00146)	ggaatgctcc	675	+	8.59	0.000475	0.34
HNF-4(M00134)	tccgggtcagagttcc	709	+	17.29	0.000125	0.089			NF-kappaB(M00054)	ggagcattcc	675	-	7.6	0.001	0.72
HNF-4(M00134)	ccgggtcagagttcctgg	710	+	16.05	0.000275	0.197			Pax-4(M00380)	aatgctcccggctggaggcctgaccgc	677	+	16.17	0.00075	0.53
ER(M00191)	tccaggaactctgacccgg	710	-	12.35	5e-05	0.036			AML-1a(M00271)	agcggt	699	-	7.31	0	0
HNF-4(M00134)	cgggtcagagttcctgg	711	+	17.23	0.000125	0.089			PPARalpha:RXR-alpha(M00242)	tggctccgggtcagagttcc	704	+	6.62	0.0004	0.286
COUP-TF, HNF-4(M00158)	ggaactctgacccg	711	-	14.53	2.5e-05	0.018			RORalpha1(M00156)	ggctccgggtca	705	+	12.3	0.000475	0.34
HNF-4alpha1(M00411)	cgggtcagagttcc	711	+	10.6	0.000425	0.306			PPARalpha:RXR-alpha(M00242)	ggctccgggtcagagttcc	705	+	6.62	0.0004	0.286
ER(M00191)	tccaggaactctgacccg	711	-	8.62	0.000725	0.52			STAT5A (homotetramer)(M00460)	ttccaggaactctgacccggagcc	705	-	9.7	0.00015	0.106
HNF-4(M00134)	gggtcagagttcctgg	712	+	16.71	0.00015	0.107			PPARalpha:RXR-alpha(M00242)	gctccgggtcagagttcc	706	+	6.62	0.0004	0.286
HNF-4alpha1(M00411)	gggtcagagttcct	712	+	11.87	0.00015	0.108			PPAR(M00528)	ctccgggtcagagttcc	707	+	8.94	0.000425	0.305
COUP-TF, HNF-4(M00158)	ggaactctgaccc	712	-	10.44	0.0002	0.144			PPARG(M00512)	ctccgggtcagagttc	707	+	10.38	0.00025	0.178
Ik-3(M00088)	ttccaggaactct	717	-	10.63	0.00015	0.108			HNF-4(M00134)	tccgggtcagagttcc	708	+	17.29	0.000125	0.089
NF-AT(M00302)	tccaggaactct	717	-	7.6	0.001	0.72			ER(M00191)	tccaggaactctgacccgg	709	-	12.35	5e-05	0.036
STAT5A (homodimer)(M00457)	cttccaggaactc	718	-	19.87	0	0			HNF-4(M00134)	ccgggtcagagttcctgg	709	+	16.05	0.000275	0.197
STAT5B (homodimer)(M00459)	cttccaggaactc	718	-	17.1	2.5e-05	0.018			COUP-TF, HNF-4(M00158)	ggaactctgacccg	710	-	14.53	2.5e-05	0.018
STAT5A(M00499)	gagttcct	718	+	7.27	0.0005	0.36			HNF-4alpha1(M00411)	cgggtcagagttcc	710	+	10.6	0.000425	0.306
STAT5A (homodimer)(M00457)	gccttccaggaact	719	-	15.72	7.5e-05	0.054			ER(M00191)	tccaggaactctgacccg	710	-	8.62	0.000725	0.52
STAT5B (homodimer)(M00459)	agttcctggaaggc	719	+	14.7	0.0001	0.072			HNF-4(M00134)	cgggtcagagttcctgg	710	+	17.23	0.000125	0.089
STATx(M00223)	ttcctggaa	721	+	13.28	0	0			COUP-TF, HNF-4(M00158)	ggaactctgaccc	711	-	10.44	0.0002	0.144
STATx(M00223)	tcctggaa	722	+	7.75	0.000675	0.49			HNF-4alpha1(M00411)	gggtcagagttcct	711	+	11.87	0.00015	0.108
									HNF-4(M00134)	gggtcagagttcctgg	711	+	16.71	0.00015	0.107
									NF-AT(M00302)	tccaggaactct	716	-	7.6	0.001	0.72
									Ik-3(M00088)	ttccaggaactct	716	-	10.63	0.00015	0.108
									STAT5A(M00499)	gagttcct	717	+	7.27	0.0005	0.36
									STAT5A (homodimer)(M00457)	cttccaggaactc	717	-	19.87	0	0
									STAT5B (homodimer)(M00459)	cttccaggaactc	717	-	17.1	2.5e-05	0.018
									STAT5A (homodimer)(M00457)	gccttccaggaact	718	-	15.72	7.5e-05	0.054
									STAT5B (homodimer)(M00459)	agttcctggaaggc	718	+	14.7	0.0001	0.072
									STATx(M00223)	ttcctggaa	720	+	13.28	0	0
									STATx(M00223)	tcctggaa	721	+	7.75	0.000675	0.49

## Sheet: WT PROMOTER and GCCCTC repeat
cfGSTPpromoter_GCCCTC2							cfGSTPpromoter_GCCCTC3							cfGSTPpromoter WT GCCCTC4								cfGSTPpromoter_GCCCTC5
Name	Sequence	Position(0-based)	Strand	Score	p-value	E-value	Name	Sequence	Position(0-based)	Strand	Score	p-value	E-value	Name	Sequence	Position(0-based)	Strand	Score	p-value	E-value		Name	Sequence	Position(0-based)	Strand	Score	p-value	E-value
Tal-1alpha:E47(M00066)	ttcggcagctggtgcc	278	+	11.47	2.5e-05	0.0177	Tal-1alpha:E47(M00066)	ttcggcagctggtgcc	278	+	11.47	2.5e-05	0.0178	Tal-1alpha:E47(M00066)	ttcggcagctggtgcc	278	+	11.47	2.5e-05	0.018		Tal-1alpha:E47(M00066)	ttcggcagctggtgcc	278	+	11.47	2.5e-05	0.0181
Tal-1beta:ITF-2(M00070)	ttcggcagctggtgcc	278	+	5.66	0.000375	0.265	Tal-1beta:ITF-2(M00070)	ttcggcagctggtgcc	278	+	5.66	0.000375	0.267	AP-4(M00005)	ttcggcagctggtgccct	278	+	8.44	0.000925	0.66		Tal-1beta:ITF-2(M00070)	ttcggcagctggtgcc	278	+	5.66	0.000375	0.272
AP-4(M00005)	ttcggcagctggtgccct	278	+	8.44	0.000925	0.65	AP-4(M00005)	ttcggcagctggtgccct	278	+	8.44	0.000925	0.66	Tal-1beta:ITF-2(M00070)	ttcggcagctggtgcc	278	+	5.66	0.000375	0.27		AP-4(M00005)	ttcggcagctggtgccct	278	+	8.44	0.000925	0.67
E47(M00071)	tcggcagctggtgcc	279	+	11.12	0.00065	0.46	E47(M00071)	tcggcagctggtgcc	279	+	11.12	0.00065	0.46	E47(M00071)	tcggcagctggtgcc	279	+	11.12	0.00065	0.47		E47(M00071)	tcggcagctggtgcc	279	+	11.12	0.00065	0.47
HEN1(M00058)	gagggcaccagctgccg	280	-	13.28	0.000225	0.158	HEN1(M00058)	gagggcaccagctgccg	280	-	13.28	0.000225	0.159	HEN1(M00058)	gagggcaccagctgccg	280	-	13.28	0.000225	0.16		HEN1(M00058)	gagggcaccagctgccg	280	-	13.28	0.000225	0.162
Lmo2 complex(M00277)	accagctgccg	280	-	11.44	0.000775	0.55	Lmo2 complex(M00277)	accagctgccg	280	-	11.44	0.000775	0.56	Lmo2 complex(M00277)	accagctgccg	280	-	11.44	0.000775	0.56		Lmo2 complex(M00277)	accagctgccg	280	-	11.44	0.000775	0.56
MyoD(M00001)	cggcagctggtg	280	+	10.56	0.0001	0.071	MyoD(M00001)	cggcagctggtg	280	+	10.56	0.0001	0.072	MyoD(M00001)	cggcagctggtg	280	+	10.56	0.0001	0.072		MyoD(M00001)	cggcagctggtg	280	+	10.56	0.0001	0.073
HEN1(M00058)	gagggcaccagctgcc	281	-	13.56	0.000175	0.123	HEN1(M00058)	gagggcaccagctgcc	281	-	13.56	0.000175	0.124	HEN1(M00058)	gagggcaccagctgcc	281	-	13.56	0.000175	0.125		HEN1(M00058)	gagggcaccagctgcc	281	-	13.56	0.000175	0.126
Lmo2 complex(M00277)	ggcagctggtg	281	+	11.56	0.00065	0.46	Lmo2 complex(M00277)	ggcagctggtg	281	+	11.56	0.00065	0.47	Lmo2 complex(M00277)	ggcagctggtg	281	+	11.56	0.00065	0.47		Lmo2 complex(M00277)	ggcagctggtg	281	+	11.56	0.00065	0.47
AP-4(M00176)	ggcagctggt	281	+	10.57	5e-05	0.036	AP-4(M00175)	ggcagctggt	281	+	11.11	2.5e-05	0.018	AP-4(M00175)	ggcagctggt	281	+	11.11	2.5e-05	0.0181		AP-4(M00175)	ggcagctggt	281	+	11.11	2.5e-05	0.0183
AP-4(M00175)	ggcagctggt	281	+	11.11	2.5e-05	0.0178	AP-4(M00176)	ggcagctggt	281	+	10.57	5e-05	0.036	AP-4(M00176)	ggcagctggt	281	+	10.57	5e-05	0.036		AP-4(M00176)	ggcagctggt	281	+	10.57	5e-05	0.037
MyoD(M00184)	accagctgcc	281	-	10.42	0.000275	0.196	MyoD(M00184)	accagctgcc	281	-	10.42	0.000275	0.198	MyoD(M00184)	accagctgcc	281	-	10.42	0.000275	0.199		MyoD(M00184)	accagctgcc	281	-	10.42	0.000275	0.201
HEN1(M00058)	gagggcaccagctgc	282	-	16.6	2.5e-05	0.0175	HEN1(M00058)	gagggcaccagctgc	282	-	16.6	2.5e-05	0.0177	HEN1(M00058)	gagggcaccagctgc	282	-	16.6	2.5e-05	0.0178		HEN1(M00058)	gagggcaccagctgc	282	-	16.6	2.5e-05	0.018
AP-4(M00176)	gcagctggt	282	+	8.52	0.000575	0.41	AP-4(M00176)	gcagctggt	282	+	8.52	0.000575	0.41	AP-4(M00176)	gcagctggt	282	+	8.52	0.000575	0.42		AP-4(M00176)	gcagctggt	282	+	8.52	0.000575	0.42
HEN1(M00058)	gagggcaccagctg	283	-	15.3	5e-05	0.035	HEN1(M00058)	gagggcaccagctg	283	-	15.3	5e-05	0.035	HEN1(M00058)	gagggcaccagctg	283	-	15.3	5e-05	0.036		HEN1(M00058)	gagggcaccagctg	283	-	15.3	5e-05	0.036
HEN1(M00058)	gagggcaccagct	284	-	13.47	0.000175	0.123	HEN1(M00058)	gagggcaccagct	284	-	13.47	0.000175	0.124	HEN1(M00058)	gagggcaccagct	284	-	13.47	0.000175	0.125		HEN1(M00058)	gagggcaccagct	284	-	13.47	0.000175	0.126
GCNF(M00526)	ggcgagggcgagggcacc	288	-	4.6	0.000525	0.37	GCNF(M00526)	ggcgagggcgagggcacc	288	-	4.6	0.000525	0.37	GCNF(M00526)	ggcgagggcgagggcacc	288	-	4.6	0.000525	0.38		GCNF(M00526)	ggcgagggcgagggcacc	288	-	4.6	0.000525	0.38
CP2(M00072)	gccctcgccag	297	+	9.46	0.000325	0.231	CP2(M00072)	gccctcgccag	303	+	9.46	0.000325	0.233	CP2(M00072)	gccctcgccag	309	+	9.46	0.000325	0.235		CP2(M00072)	GCCCTCgccag	315	+	9.46	0.000325	0.237

## Sheet: REPEAT_WT1-KTS
GCC10	GCTGCCGCCGCCGCCGCCGCCGCCACCGCC
Name	Sequence	Position(0-based)	Strand	Score	p-value	E-value
WT1 -KTS(T01839)	GCGGCGGCA	2	-	142.03	0.000425	0.0089
WT1 -KTS(T01839)	GCGGCGGCGG	7	-	140.22	0.000775	0.0163
WT1 -KTS(T01839)	GCGGCGGCGG	13	-	140.22	0.000775	0.0163
WT1 -KTS(T01839)	GCGGCGGCGG	4	-	140.22	0.000775	0.0163
WT1 -KTS(T01839)	GCGGCGGCGG	10	-	140.22	0.000775	0.0163
WT1 -KTS(T01839)	GCGGCGGCG	8	-	139.55	0.000875	0.0184
WT1 -KTS(T01839)	GCGGCGGCG	11	-	139.55	0.000875	0.0184
WT1 -KTS(T01839)	GCGGCGGCG	14	-	139.55	0.000875	0.0184
WT1 -KTS(T01839)	GCGGCGGCG	5	-	139.55	0.000875	0.0184
GCC11	GCTGCCGCCGCCGCCGCCGCCGCCGCCACCGCC
Name	Sequence	Position(0-based)	Strand	Score	p-value	E-value
WT1 -KTS(T01839)	GCGGCGGCA	2	-	142.03	0.000425	0.0102
WT1 -KTS(T01839)	GCGGCGGCGG	13	-	140.22	0.000775	0.0186
WT1 -KTS(T01839)	GCGGCGGCGG	7	-	140.22	0.000775	0.0186
WT1 -KTS(T01839)	GCGGCGGCGG	4	-	140.22	0.000775	0.0186
WT1 -KTS(T01839)	GCGGCGGCGG	16	-	140.22	0.000775	0.0186
WT1 -KTS(T01839)	GCGGCGGCGG	10	-	140.22	0.000775	0.0186
WT1 -KTS(T01839)	GCGGCGGCG	17	-	139.55	0.000875	0.021
WT1 -KTS(T01839)	GCGGCGGCG	14	-	139.55	0.000875	0.021
WT1 -KTS(T01839)	GCGGCGGCG	11	-	139.55	0.000875	0.021
WT1 -KTS(T01839)	GCGGCGGCG	8	-	139.55	0.000875	0.021
WT1 -KTS(T01839)	GCGGCGGCG	5	-	139.55	0.000875	0.021
GCC12*1	GCTGCCGCCGCCGCCGCCGCCGCCGCCGCCACCGCC
Name	Sequence	Position(0-based)	Strand	Score	p-value	E-value
WT1 -KTS(T01839)	GCGGCGGCA	2	-	142.03	0.000425	0.0115
WT1 -KTS(T01839)	GCGGCGGCGG	10	-	140.22	0.000775	0.0209
WT1 -KTS(T01839)	GCGGCGGCGG	16	-	140.22	0.000775	0.0209
WT1 -KTS(T01839)	GCGGCGGCGG	7	-	140.22	0.000775	0.0209
WT1 -KTS(T01839)	GCGGCGGCGG	19	-	140.22	0.000775	0.0209
WT1 -KTS(T01839)	GCGGCGGCGG	13	-	140.22	0.000775	0.0209
WT1 -KTS(T01839)	GCGGCGGCGG	4	-	140.22	0.000775	0.0209
WT1 -KTS(T01839)	GCGGCGGCG	14	-	139.55	0.000875	0.0236
WT1 -KTS(T01839)	GCGGCGGCG	17	-	139.55	0.000875	0.0236
WT1 -KTS(T01839)	GCGGCGGCG	5	-	139.55	0.000875	0.0236
WT1 -KTS(T01839)	GCGGCGGCG	11	-	139.55	0.000875	0.0236
WT1 -KTS(T01839)	GCGGCGGCG	20	-	139.55	0.000875	0.0236
WT1 -KTS(T01839)	GCGGCGGCG	8	-	139.55	0.000875	0.0236
GCC12*2	GCTGCCGCCGCCGCTGCCACTGCTACCGCCACCGCC
Name	Sequence	Position(0-based)	Strand	Score	p-value	E-value
WT1 -KTS(T01839)	GCGGCGGCA	2	-	142.03	0.000425	0.0115
WT1 -KTS(T01839)	GCGGCGGCGG	4	-	140.22	0.000775	0.0209
WT1 -KTS(T01839)	GCGGCGGCG	5	-	139.55	0.000875	0.0236
GCC13	GCTGCCGCCGCCGCCGCCGCCGCCGCCGCCGCCACCGCC
Name	Sequence	Position(0-based)	Strand	Score	p-value	E-value
WT1 -KTS(T01839)	GCGGCGGCA	2	-	142.03	0.000425	0.0127
WT1 -KTS(T01839)	GCGGCGGCGG	19	-	140.22	0.000775	0.0232
WT1 -KTS(T01839)	GCGGCGGCGG	7	-	140.22	0.000775	0.0232
WT1 -KTS(T01839)	GCGGCGGCGG	13	-	140.22	0.000775	0.0232
WT1 -KTS(T01839)	GCGGCGGCGG	22	-	140.22	0.000775	0.0232
WT1 -KTS(T01839)	GCGGCGGCGG	10	-	140.22	0.000775	0.0232
WT1 -KTS(T01839)	GCGGCGGCGG	16	-	140.22	0.000775	0.0232
WT1 -KTS(T01839)	GCGGCGGCGG	4	-	140.22	0.000775	0.0232
WT1 -KTS(T01839)	GCGGCGGCG	20	-	139.55	0.000875	0.0262
WT1 -KTS(T01839)	GCGGCGGCG	23	-	139.55	0.000875	0.0262
WT1 -KTS(T01839)	GCGGCGGCG	17	-	139.55	0.000875	0.0262
WT1 -KTS(T01839)	GCGGCGGCG	14	-	139.55	0.000875	0.0262
WT1 -KTS(T01839)	GCGGCGGCG	8	-	139.55	0.000875	0.0262
WT1 -KTS(T01839)	GCGGCGGCG	5	-	139.55	0.000875	0.0262
WT1 -KTS(T01839)	GCGGCGGCG	11	-	139.55	0.000875	0.0262
GCC14	GCTGCCGCCGCCGCCGCCGCCGCCGCCGCCGCCGCCGCCGCC
Name	Sequence	Position(0-based)	Strand	Score	p-value	E-value
WT1 -KTS(T01839)	GCGGCGGCA	2	-	142.03	0.000425	0.014
WT1 -KTS(T01839)	GCGGCGGCGG	19	-	140.22	0.000775	0.0256
WT1 -KTS(T01839)	GCGGCGGCGG	13	-	140.22	0.000775	0.0256
WT1 -KTS(T01839)	GCGGCGGCGG	22	-	140.22	0.000775	0.0256
WT1 -KTS(T01839)	GCGGCGGCGG	28	-	140.22	0.000775	0.0256
WT1 -KTS(T01839)	GCGGCGGCGG	31	-	140.22	0.000775	0.0256
WT1 -KTS(T01839)	GCGGCGGCGG	10	-	140.22	0.000775	0.0256
WT1 -KTS(T01839)	GCGGCGGCGG	25	-	140.22	0.000775	0.0256
WT1 -KTS(T01839)	GCGGCGGCGG	16	-	140.22	0.000775	0.0256
WT1 -KTS(T01839)	GCGGCGGCGG	7	-	140.22	0.000775	0.0256
WT1 -KTS(T01839)	GCGGCGGCGG	4	-	140.22	0.000775	0.0256
WT1 -KTS(T01839)	GCGGCGGCG	5	-	139.55	0.000875	0.0289
WT1 -KTS(T01839)	GCGGCGGCG	23	-	139.55	0.000875	0.0289
WT1 -KTS(T01839)	GCGGCGGCG	26	-	139.55	0.000875	0.0289
WT1 -KTS(T01839)	GCGGCGGCG	32	-	139.55	0.000875	0.0289
WT1 -KTS(T01839)	GCGGCGGCG	29	-	139.55	0.000875	0.0289
WT1 -KTS(T01839)	GCGGCGGCG	17	-	139.55	0.000875	0.0289
WT1 -KTS(T01839)	GCGGCGGCG	20	-	139.55	0.000875	0.0289
WT1 -KTS(T01839)	GCGGCGGCG	8	-	139.55	0.000875	0.0289
WT1 -KTS(T01839)	GCGGCGGCG	11	-	139.55	0.000875	0.0289
WT1 -KTS(T01839)	GCGGCGGCG	14	-	139.55	0.000875	0.0289
GCC15	GCTGCCGCCGCCGCCGCCGCCGCCGCCGCCGCCGCCGCCGCCGCC
Name	Sequence	Position(0-based)	Strand	Score	p-value	E-value
WT1 -KTS(T01839)	GCGGCGGCA	2	-	142.03	0.000425	0.0153
WT1 -KTS(T01839)	GCGGCGGCGG	10	-	140.22	0.000775	0.0279
WT1 -KTS(T01839)	GCGGCGGCGG	28	-	140.22	0.000775	0.0279
WT1 -KTS(T01839)	GCGGCGGCGG	22	-	140.22	0.000775	0.0279
WT1 -KTS(T01839)	GCGGCGGCGG	25	-	140.22	0.000775	0.0279
WT1 -KTS(T01839)	GCGGCGGCGG	13	-	140.22	0.000775	0.0279
WT1 -KTS(T01839)	GCGGCGGCGG	19	-	140.22	0.000775	0.0279
WT1 -KTS(T01839)	GCGGCGGCGG	31	-	140.22	0.000775	0.0279
WT1 -KTS(T01839)	GCGGCGGCGG	34	-	140.22	0.000775	0.0279
WT1 -KTS(T01839)	GCGGCGGCGG	4	-	140.22	0.000775	0.0279
WT1 -KTS(T01839)	GCGGCGGCGG	16	-	140.22	0.000775	0.0279
WT1 -KTS(T01839)	GCGGCGGCGG	7	-	140.22	0.000775	0.0279
WT1 -KTS(T01839)	GCGGCGGCG	20	-	139.55	0.000875	0.0315
WT1 -KTS(T01839)	GCGGCGGCG	23	-	139.55	0.000875	0.0315
WT1 -KTS(T01839)	GCGGCGGCG	29	-	139.55	0.000875	0.0315
WT1 -KTS(T01839)	GCGGCGGCG	35	-	139.55	0.000875	0.0315
WT1 -KTS(T01839)	GCGGCGGCG	32	-	139.55	0.000875	0.0315
WT1 -KTS(T01839)	GCGGCGGCG	26	-	139.55	0.000875	0.0315
WT1 -KTS(T01839)	GCGGCGGCG	17	-	139.55	0.000875	0.0315
WT1 -KTS(T01839)	GCGGCGGCG	5	-	139.55	0.000875	0.0315
WT1 -KTS(T01839)	GCGGCGGCG	11	-	139.55	0.000875	0.0315
WT1 -KTS(T01839)	GCGGCGGCG	8	-	139.55	0.000875	0.0315
WT1 -KTS(T01839)	GCGGCGGCG	14	-	139.55	0.000875	0.0315
GCC16*1	GCTGCCGCCGCCGCCGCCGCCGCCGCCGCCGCCGCCGCCGCCGCCGCC
Name	Sequence	Position(0-based)	Strand	Score	p-value	E-value
WT1 -KTS(T01839)	GCGGCGGCA	2	-	142.03	0.000425	0.0166
WT1 -KTS(T01839)	GCGGCGGCGG	22	-	140.22	0.000775	0.0302
WT1 -KTS(T01839)	GCGGCGGCGG	16	-	140.22	0.000775	0.0302
WT1 -KTS(T01839)	GCGGCGGCGG	25	-	140.22	0.000775	0.0302
WT1 -KTS(T01839)	GCGGCGGCGG	13	-	140.22	0.000775	0.0302
WT1 -KTS(T01839)	GCGGCGGCGG	31	-	140.22	0.000775	0.0302
WT1 -KTS(T01839)	GCGGCGGCGG	37	-	140.22	0.000775	0.0302
WT1 -KTS(T01839)	GCGGCGGCGG	34	-	140.22	0.000775	0.0302
WT1 -KTS(T01839)	GCGGCGGCGG	10	-	140.22	0.000775	0.0302
WT1 -KTS(T01839)	GCGGCGGCGG	28	-	140.22	0.000775	0.0302
WT1 -KTS(T01839)	GCGGCGGCGG	19	-	140.22	0.000775	0.0302
WT1 -KTS(T01839)	GCGGCGGCGG	7	-	140.22	0.000775	0.0302
WT1 -KTS(T01839)	GCGGCGGCGG	4	-	140.22	0.000775	0.0302
WT1 -KTS(T01839)	GCGGCGGCG	11	-	139.55	0.000875	0.034
WT1 -KTS(T01839)	GCGGCGGCG	23	-	139.55	0.000875	0.034
WT1 -KTS(T01839)	GCGGCGGCG	32	-	139.55	0.000875	0.034
WT1 -KTS(T01839)	GCGGCGGCG	26	-	139.55	0.000875	0.034
WT1 -KTS(T01839)	GCGGCGGCG	29	-	139.55	0.000875	0.034
WT1 -KTS(T01839)	GCGGCGGCG	5	-	139.55	0.000875	0.034
WT1 -KTS(T01839)	GCGGCGGCG	20	-	139.55	0.000875	0.034
WT1 -KTS(T01839)	GCGGCGGCG	14	-	139.55	0.000875	0.034
WT1 -KTS(T01839)	GCGGCGGCG	38	-	139.55	0.000875	0.034
WT1 -KTS(T01839)	GCGGCGGCG	8	-	139.55	0.000875	0.034
WT1 -KTS(T01839)	GCGGCGGCG	17	-	139.55	0.000875	0.034
WT1 -KTS(T01839)	GCGGCGGCG	35	-	139.55	0.000875	0.034
GCC16*2	GCTGCCGCCGCCGCTGCCACTGCTACCGCCGCCGCCACCGCCACCGCC
Name	Sequence	Position(0-based)	Strand	Score	p-value	E-value
WT1 -KTS(T01839)	GCGGCGGCA	2	-	142.03	0.000425	0.0166
WT1 -KTS(T01839)	GCGGCGGCGG	4	-	140.22	0.000775	0.0302
WT1 -KTS(T01839)	GCGGCGGCGG	25	-	140.22	0.000775	0.0302
WT1 -KTS(T01839)	GCGGCGGCG	5	-	139.55	0.000875	0.034
WT1 -KTS(T01839)	GCGGCGGCG	26	-	139.55	0.000875	0.034
GCC17	GCTGCCGCCGCCGCCGCCGCTGCCGCCGCCGCCGCCGCCGCCGCCACCGCC
Name	Sequence	Position(0-based)	Strand	Score	p-value	E-value
WT1 -KTS(T01839)	GCGGCGGCA	2	-	142.03	0.000425	0.0178
WT1 -KTS(T01839)	GCGGCGGCA	20	-	142.03	0.000425	0.0178
WT1 -KTS(T01839)	GCGGCGGCGG	25	-	140.22	0.000775	0.033
WT1 -KTS(T01839)	GCGGCGGCGG	10	-	140.22	0.000775	0.033
WT1 -KTS(T01839)	GCGGCGGCGG	28	-	140.22	0.000775	0.033
WT1 -KTS(T01839)	GCGGCGGCGG	31	-	140.22	0.000775	0.033
WT1 -KTS(T01839)	GCGGCGGCGG	7	-	140.22	0.000775	0.033
WT1 -KTS(T01839)	GCGGCGGCGG	4	-	140.22	0.000775	0.033
WT1 -KTS(T01839)	GCGGCGGCGG	34	-	140.22	0.000775	0.033
WT1 -KTS(T01839)	GCGGCGGCGG	22	-	140.22	0.000775	0.033
WT1 -KTS(T01839)	GCGGCGGCG	29	-	139.55	0.000875	0.037
WT1 -KTS(T01839)	GCGGCGGCG	26	-	139.55	0.000875	0.037
WT1 -KTS(T01839)	GCGGCGGCG	23	-	139.55	0.000875	0.037
WT1 -KTS(T01839)	GCGGCGGCG	32	-	139.55	0.000875	0.037
WT1 -KTS(T01839)	GCGGCGGCG	5	-	139.55	0.000875	0.037
WT1 -KTS(T01839)	GCGGCGGCG	8	-	139.55	0.000875	0.037
WT1 -KTS(T01839)	GCGGCGGCG	11	-	139.55	0.000875	0.037
WT1 -KTS(T01839)	GCGGCGGCG	35	-	139.55	0.000875	0.037
GCC18	GCTGCCGCCGCCGCCGCCGCTGCCGCCGCCGCCGCCGCCGCCGCCGCCACCGCC
Name	Sequence	Position(0-based)	Strand	Score	p-value	E-value
WT1 -KTS(T01839)	GCGGCGGCA	2	-	142.03	0.000425	0.0191
WT1 -KTS(T01839)	GCGGCGGCA	20	-	142.03	0.000425	0.0191
WT1 -KTS(T01839)	GCGGCGGCGG	25	-	140.22	0.000775	0.035
WT1 -KTS(T01839)	GCGGCGGCGG	28	-	140.22	0.000775	0.035
WT1 -KTS(T01839)	GCGGCGGCGG	34	-	140.22	0.000775	0.035
WT1 -KTS(T01839)	GCGGCGGCGG	37	-	140.22	0.000775	0.035
WT1 -KTS(T01839)	GCGGCGGCGG	10	-	140.22	0.000775	0.035
WT1 -KTS(T01839)	GCGGCGGCGG	31	-	140.22	0.000775	0.035
WT1 -KTS(T01839)	GCGGCGGCGG	22	-	140.22	0.000775	0.035
WT1 -KTS(T01839)	GCGGCGGCGG	4	-	140.22	0.000775	0.035
WT1 -KTS(T01839)	GCGGCGGCGG	7	-	140.22	0.000775	0.035
WT1 -KTS(T01839)	GCGGCGGCG	5	-	139.55	0.000875	0.039
WT1 -KTS(T01839)	GCGGCGGCG	23	-	139.55	0.000875	0.039
WT1 -KTS(T01839)	GCGGCGGCG	29	-	139.55	0.000875	0.039
WT1 -KTS(T01839)	GCGGCGGCG	32	-	139.55	0.000875	0.039
WT1 -KTS(T01839)	GCGGCGGCG	38	-	139.55	0.000875	0.039
WT1 -KTS(T01839)	GCGGCGGCG	35	-	139.55	0.000875	0.039
WT1 -KTS(T01839)	GCGGCGGCG	26	-	139.55	0.000875	0.039
WT1 -KTS(T01839)	GCGGCGGCG	11	-	139.55	0.000875	0.039
WT1 -KTS(T01839)	GCGGCGGCG	8	-	139.55	0.000875	0.039
GCC19	GCTGCCGCCGCCGCCGCCGCTGCCGCCGCCGCCGCCGCCACCGCCACCGCCACCGCC
Name	Sequence	Position(0-based)	Strand	Score	p-value	E-value
WT1 -KTS(T01839)	GCGGCGGCA	2	-	142.03	0.000425	0.0204
WT1 -KTS(T01839)	GCGGCGGCA	20	-	142.03	0.000425	0.0204
WT1 -KTS(T01839)	GCGGCGGCGG	25	-	140.22	0.000775	0.037
WT1 -KTS(T01839)	GCGGCGGCGG	7	-	140.22	0.000775	0.037
WT1 -KTS(T01839)	GCGGCGGCGG	28	-	140.22	0.000775	0.037
WT1 -KTS(T01839)	GCGGCGGCGG	10	-	140.22	0.000775	0.037
WT1 -KTS(T01839)	GCGGCGGCGG	22	-	140.22	0.000775	0.037
WT1 -KTS(T01839)	GCGGCGGCGG	4	-	140.22	0.000775	0.037
WT1 -KTS(T01839)	GCGGCGGCG	26	-	139.55	0.000875	0.042
WT1 -KTS(T01839)	GCGGCGGCG	29	-	139.55	0.000875	0.042
WT1 -KTS(T01839)	GCGGCGGCG	11	-	139.55	0.000875	0.042
WT1 -KTS(T01839)	GCGGCGGCG	23	-	139.55	0.000875	0.042
WT1 -KTS(T01839)	GCGGCGGCG	8	-	139.55	0.000875	0.042
WT1 -KTS(T01839)	GCGGCGGCG	5	-	139.55	0.000875	0.042
GCC20	GCTGCCGCCGCCGCTGCCACTGCTACCGCCGCCGCCACCGCCGCCGCCACCGCCACCGCC
Name	Sequence	Position(0-based)	Strand	Score	p-value	E-value
WT1 -KTS(T01839)	GCGGCGGCA	2	-	142.03	0.000425	0.0217
WT1 -KTS(T01839)	GCGGCGGCGG	37	-	140.22	0.000775	0.04
WT1 -KTS(T01839)	GCGGCGGCGG	4	-	140.22	0.000775	0.04
WT1 -KTS(T01839)	GCGGCGGCGG	25	-	140.22	0.000775	0.04
WT1 -KTS(T01839)	GCGGCGGCG	26	-	139.55	0.000875	0.045
WT1 -KTS(T01839)	GCGGCGGCG	5	-	139.55	0.000875	0.045
WT1 -KTS(T01839)	GCGGCGGCG	38	-	139.55	0.000875	0.045
GCC22*1	GCTGCCGCCGCCGCTGCAACTGCTACCGCCGCCGCCACTGCTACCGCCGCCGCCACCGCCACCGCC
Name	Sequence	Position(0-based)	Strand	Score	p-value	E-value
WT1 -KTS(T01839)	GCGGCGGCA	2	-	142.03	0.000425	0.0242
WT1 -KTS(T01839)	GCGGCGGCGG	25	-	140.22	0.000775	0.044
WT1 -KTS(T01839)	GCGGCGGCGG	43	-	140.22	0.000775	0.044
WT1 -KTS(T01839)	GCGGCGGCGG	4	-	140.22	0.000775	0.044
WT1 -KTS(T01839)	GCGGCGGCG	26	-	139.55	0.000875	0.05
WT1 -KTS(T01839)	GCGGCGGCG	44	-	139.55	0.000875	0.05
WT1 -KTS(T01839)	GCGGCGGCG	5	-	139.55	0.000875	0.05
GCC22*2	GCTGCCGCCGCCGCTGCAACTGCTACCGCCGCCACTGCTACCGCCGCCGCCGCCACCGCCACCGCC
Name	Sequence	Position(0-based)	Strand	Score	p-value	E-value
WT1 -KTS(T01839)	GCGGCGGCA	2	-	142.03	0.000425	0.0242
WT1 -KTS(T01839)	GCGGCGGCGG	43	-	140.22	0.000775	0.044
WT1 -KTS(T01839)	GCGGCGGCGG	4	-	140.22	0.000775	0.044
WT1 -KTS(T01839)	GCGGCGGCGG	40	-	140.22	0.000775	0.044
WT1 -KTS(T01839)	GCGGCGGCG	41	-	139.55	0.000875	0.05
WT1 -KTS(T01839)	GCGGCGGCG	44	-	139.55	0.000875	0.05
WT1 -KTS(T01839)	GCGGCGGCG	5	-	139.55	0.000875	0.05

## Sheet: REPEAT_AP-2rep
GCC12*2	GCTGCCGCCGCCGCTGCCACTGCTACCGCCACCGCC
Name	Sequence	Position(0-based)	Strand	Score	p-value	E-value
AP-2rep(M00468)	CAGTGGC	15	-	6.59	0.000775	0.0232
GCC16*2	GCTGCCGCCGCCGCTGCCACTGCTACCGCCGCCGCCACCGCCACCGCC
Name	Sequence	Position(0-based)	Strand	Score	p-value	E-value
AP-2rep(M00468)	CAGTGGC	15	-	6.59	0.000775	0.033
GCC20	GCTGCCGCCGCCGCTGCCACTGCTACCGCCGCCGCCACCGCCGCCGCCACCGCCACCGCC
Name	Sequence	Position(0-based)	Strand	Score	p-value	E-value
AP-2rep(M00468)	CAGTGGC	15	-	6.59	0.000775	0.042
GCC22*1	GCTGCCGCCGCCGCTGCAACTGCTACCGCCGCCGCCACTGCTACCGCCGCCGCCACCGCCACCGCC
Name	Sequence	Position(0-based)	Strand	Score	p-value	E-value
AP-2rep(M00468)	CAGTGGC	33	-	6.59	0.000775	0.046
MyoD(M00184)	TGCAACTGCT	14	+	9.07	0.00045	0.0256
GCC22*2	GCTGCCGCCGCCGCTGCAACTGCTACCGCCGCCACTGCTACCGCCGCCGCCGCCACCGCCACCGCC
Name	Sequence	Position(0-based)	Strand	Score	p-value	E-value
AP-2rep(M00468)	CAGTGGC	30	-	6.59	0.000775	0.046
MyoD(M00184)	TGCAACTGCT	14	+	9.07	0.00045	0.0256
